# Supplementary material for: Persistence of Low Pathogenic Influenza A Virus in Water: A Systematic Review and Quantitative Meta-Analysis
Source: PLoS One. 2016 Oct 13;11(10):e0161929. doi: 10.1371/journal.pone.0161929 (PMC5063340; doi:10.1371/journal.pone.0161929)
Supplement: S3 Table — (CSV) [file pone.0161929.s004.csv]

Study	Year	ID	Rt	H-type	pH	Temperature	Salinity	Water	WT	Slope	Intercept	R2	n
Brown	2009	BR09	77.7	1	7.2	4	0	1	distilled	NA	NA	NA	4
Brown	2009	BR09	176.2	2	7.2	4	0	1	distilled	NA	NA	NA	4
Brown	2009	BR09	94.6	3	7.2	4	0	1	distilled	NA	NA	NA	4
Brown	2009	BR09	71	4	7.2	4	0	1	distilled	NA	NA	NA	4
Brown	2009	BR09	31.6	5	7.2	4	0	1	distilled	NA	NA	NA	4
Brown	2009	BR09	57.5	6	7.2	4	0	1	distilled	NA	NA	NA	4
Brown	2009	BR09	104.5	7	7.2	4	0	1	distilled	NA	NA	NA	4
Brown	2009	BR09	92.4	8	7.2	4	0	1	distilled	NA	NA	NA	4
Brown	2009	BR09	54.7	9	7.2	4	0	1	distilled	NA	NA	NA	4
Brown	2009	BR09	26.8	10	7.2	4	0	1	distilled	NA	NA	NA	4
Brown	2009	BR09	18	11	7.2	4	0	1	distilled	NA	NA	NA	4
Brown	2009	BR09	69.8	12	7.2	4	0	1	distilled	NA	NA	NA	4
Brown	2009	BR09	6.3	1	7.2	28	0	1	distilled	NA	NA	NA	4
Brown	2009	BR09	8.4	2	7.2	28	0	1	distilled	NA	NA	NA	4
Brown	2009	BR09	6.3	3	7.2	28	0	1	distilled	NA	NA	NA	4
Brown	2009	BR09	9.6	4	7.2	28	0	1	distilled	NA	NA	NA	4
Brown	2009	BR09	6.7	5	7.2	28	5000	1	distilled	NA	NA	NA	4
Brown	2009	BR09	5.2	6	7.2	28	10000	1	distilled	NA	NA	NA	4
Brown	2009	BR09	7.4	7	7.2	28	15000	1	distilled	NA	NA	NA	4
Brown	2009	BR09	10	8	7.2	28	0	1	distilled	NA	NA	NA	4
Brown	2009	BR09	5.6	9	7.2	28	0	1	distilled	NA	NA	NA	4
Brown	2009	BR09	7.7	10	7.2	28	0	1	distilled	NA	NA	NA	4
Brown	2009	BR09	4.8	11	7.2	28	20000	1	distilled	NA	NA	NA	4
Brown	2009	BR09	7.5	12	7.2	28	5000	1	distilled	NA	NA	NA	4
Brown	2009	BR09	51.8	1	7.2	17	0	1	distilled	NA	NA	NA	4
Brown	2009	BR09	54.3	2	7.2	17	10000	1	distilled	NA	NA	NA	4
Brown	2009	BR09	32.4	3	7.2	17	15000	1	distilled	NA	NA	NA	4
Brown	2009	BR09	47	4	7.2	17	20000	1	distilled	NA	NA	NA	4
Brown	2009	BR09	35.2	5	7.2	17	15000	1	distilled	NA	NA	NA	4
Brown	2009	BR09	13.3	6	7.2	17	5000	1	distilled	NA	NA	NA	4
Brown	2009	BR09	78.8	7	7.2	17	0	1	distilled	NA	NA	NA	4
Brown	2009	BR09	34.5	8	7.2	17	5000	1	distilled	NA	NA	NA	4
Brown	2009	BR09	30.4	9	7.2	17	0	1	distilled	NA	NA	NA	4
Brown	2009	BR09	30.8	10	7.2	17	20000	1	distilled	NA	NA	NA	4
Brown	2009	BR09	9.4	11	7.2	17	15000	1	distilled	NA	NA	NA	4
Brown	2009	BR09	22.2	12	7.2	17	20000	1	distilled	NA	NA	NA	4
Brown	2009	BR09	11.9	1	7.4	28	0	1	distilled	NA	NA	NA	4
Brown	2009	BR09	6.6	2	7.4	28	0	1	distilled	NA	NA	NA	4
Brown	2009	BR09	11.7	3	7.4	28	0	1	distilled	NA	NA	NA	4
Brown	2009	BR09	7.9	4	7.4	28	0	1	distilled	NA	NA	NA	4
Brown	2009	BR09	11.2	5	7.8	28	0	1	distilled	NA	NA	NA	4
Brown	2009	BR09	10.9	6	8.6	28	0	1	distilled	NA	NA	NA	4
Brown	2009	BR09	9.6	7	7.8	28	0	1	distilled	NA	NA	NA	4
Brown	2009	BR09	7.7	8	7.8	28	0	1	distilled	NA	NA	NA	4
Brown	2009	BR09	3.3	9	7.4	28	0	1	distilled	NA	NA	NA	4
Brown	2009	BR09	10.1	10	7.4	28	0	1	distilled	NA	NA	NA	4
Brown	2009	BR09	4.6	11	7.4	28	0	1	distilled	NA	NA	NA	4
Brown	2009	BR09	8.7	12	7.4	28	0	1	distilled	NA	NA	NA	4
Brown	2009	BR09	55.3	1	7.4	17	0	1	distilled	NA	NA	NA	4
Brown	2009	BR09	32.5	2	7.4	17	0	1	distilled	NA	NA	NA	4
Brown	2009	BR09	34.2	3	7.4	17	0	1	distilled	NA	NA	NA	4
Brown	2009	BR09	47.6	4	7.8	17	0	1	distilled	NA	NA	NA	4
Brown	2009	BR09	41.5	5	8.2	17	0	1	distilled	NA	NA	NA	4
Brown	2009	BR09	32.7	6	8.2	17	0	1	distilled	NA	NA	NA	4
Brown	2009	BR09	74.7	7	7.4	17	0	1	distilled	NA	NA	NA	4
Brown	2009	BR09	36.4	8	7.4	17	0	1	distilled	NA	NA	NA	4
Brown	2009	BR09	30.8	9	7	17	0	1	distilled	NA	NA	NA	4
Brown	2009	BR09	19.9	10	7.4	17	0	1	distilled	NA	NA	NA	4
Brown	2009	BR09	12.3	11	8.2	17	0	1	distilled	NA	NA	NA	4
Brown	2009	BR09	30.7	12	7.4	17	0	1	distilled	NA	NA	NA	4
Brown	2007	BR07	71	5	7.4	17	0	1	distilled	-0.014	5.375	0.28	11
Brown	2007	BR07	53	5	7.4	17	0	1	distilled	-0.019	5.318	0.41	9
Brown	2007	BR07	38	5	7.4	17	0	1	distilled	-0.026	6.265	0.57	9
Brown	2007	BR07	48	5	7.4	17	0	1	distilled	-0.021	4.029	0.12	9
Brown	2007	BR07	36	7	7.4	17	0	1	distilled	-0.028	6.075	0.7	11
Brown	2007	BR07	29	7	7.4	17	0	1	distilled	-0.034	6.517	0.65	9
Brown	2007	BR07	111	7	7.4	17	0	1	distilled	-0.009	5.469	0.15	11
Brown	2007	BR07	32	7	7.4	17	0	1	distilled	-0.031	5.109	0.71	9
Brown	2007	BR07	21	5	7.4	17	15000	1	distilled	-0.047	4.695	0.71	9
Brown	2007	BR07	56	5	7.4	17	15000	1	distilled	-0.018	5.549	0.53	9
Brown	2007	BR07	63	5	7.4	17	15000	1	distilled	-0.016	5.049	0.61	9
Brown	2007	BR07	21	5	7.4	17	15000	1	distilled	-0.048	3.815	0.62	9
Brown	2007	BR07	22	7	7.4	17	15000	1	distilled	-0.045	6.474	0.64	9
Brown	2007	BR07	22	7	7.4	17	15000	1	distilled	-0.045	5.973	0.8	9
Brown	2007	BR07	24	7	7.4	17	15000	1	distilled	-0.042	5.619	0.75	9
Brown	2007	BR07	23	7	7.4	17	15000	1	distilled	-0.043	4.68	0.81	9
Brown	2007	BR07	11	5	7.4	17	30000	1	distilled	-0.095	5.057	0.86	9
Brown	2007	BR07	19	5	7.4	17	30000	1	distilled	-0.063	6	0.85	9
Brown	2007	BR07	14	5	7.4	17	30000	1	distilled	-0.071	5.495	0.84	9
Brown	2007	BR07	10	5	7.4	17	30000	1	distilled	-0.103	4.135	0.89	9
Brown	2007	BR07	15	7	7.4	17	30000	1	distilled	-0.065	6.427	0.9	9
Brown	2007	BR07	18	7	7.4	17	30000	1	distilled	-0.056	6.282	0.97	9
Brown	2007	BR07	18	7	7.4	17	30000	1	distilled	-0.057	5.926	0.91	9
Brown	2007	BR07	29	7	7.4	17	30000	1	distilled	-0.035	5.37	0.75	9
Brown	2007	BR07	20	5	7.4	28	0	1	distilled	-0.051	5.278	0.56	9
Brown	2007	BR07	14	5	7.4	28	0	1	distilled	-0.071	4.767	0.6	9
Brown	2007	BR07	9	5	7.4	28	0	1	distilled	-0.114	6.619	0.9	9
Brown	2007	BR07	6	5	7.4	28	0	1	distilled	-0.167	4.379	0.75	9
Brown	2007	BR07	12	7	7.4	28	0	1	distilled	-0.086	5.49	0.81	9
Brown	2007	BR07	10	7	7.4	28	0	1	distilled	-0.1	6.054	0.82	9
Brown	2007	BR07	11	7	7.4	28	0	1	distilled	-0.09	5.668	0.89	9
Brown	2007	BR07	4	7	7.4	28	0	1	distilled	-0.252	5.611	0.99	9
Brown	2007	BR07	10	5	7.4	28	15000	1	distilled	-0.098	4.691	0.78	9
Brown	2007	BR07	9	5	7.4	28	15000	1	distilled	-0.108	5.65	0.9	9
Brown	2007	BR07	8	5	7.4	28	15000	1	distilled	-0.128	5.199	0.99	9
Brown	2007	BR07	7	5	7.4	28	15000	1	distilled	-0.143	4.352	0.99	9
Brown	2007	BR07	5	7	7.4	28	15000	1	distilled	-0.205	6.409	0.92	9
Brown	2007	BR07	3	7	7.4	28	15000	1	distilled	-0.32	6.006	0.83	9
Brown	2007	BR07	4	7	7.4	28	15000	1	distilled	-0.233	5.744	0.97	9
Brown	2007	BR07	4	7	7.4	28	15000	1	distilled	-0.242	5.153	0.89	9
Brown	2007	BR07	5	5	7.4	28	30000	1	distilled	-0.214	5.31	0.96	9
Brown	2007	BR07	4	5	7.4	28	30000	1	distilled	-0.279	6.184	0.93	9
Brown	2007	BR07	4	5	7.4	28	30000	1	distilled	-0.23	5.364	0.84	9
Brown	2007	BR07	7	5	7.4	28	30000	1	distilled	-0.143	4.071	0.75	9
Brown	2007	BR07	5	7	7.4	28	30000	1	distilled	-0.188	6.306	0.84	9
Brown	2007	BR07	5	7	7.4	28	30000	1	distilled	-0.209	5.934	0.89	9
Brown	2007	BR07	4	7	7.4	28	30000	1	distilled	-0.269	6.258	0.97	9
Brown	2007	BR07	4	7	7.4	28	30000	1	distilled	-0.231	5.08	0.93	9
Davidson	2010	DA10	0.57	9	NA	37	NA	1	NA	-1.7432	8.1459	0.9783	21
Davidson	2010	DA10	0.35	9	NA	37	NA	1	NA	-2.8833	8.2558	0.969	15
Davidson	2010	DA10	0.42	9	NA	37	NA	1	NA	-2.3601	8.5594	0.9227	15
Davidson	2010	DA10	13.14	9	NA	20	NA	1	NA	-0.0761	8.3916	0.6216	27
Davidson	2010	DA10	37.99	9	NA	4	NA	1	NA	-0.7896	8.5425	0.9582	27
Davidson	2010	DA10	13.41	9	7	20	NA	1	NA	-0.5221	7.4446	0.6384	12
Davidson	2010	DA10	28.91	9	7	4	NA	1	NA	-0.2421	7.5388	0.2537	12
Graiver	2009	GR09	55.81	6	8	4	4540	0	NA	-0.017919	6.017503	0.8242	54
Graiver	2009	GR09	55.84	6	8	4	0	1	NA	-0.017908	6.101463	0.7203	54
Graiver	2009	GR09	7.16	6	8	21	4540	0	NA	-0.13966	5.73091	0.9285	54
Graiver	2009	GR09	20.75	6	8	21	0	1	NA	-0.04819	5.83145	0.8944	54
Graiver	2009	GR09	9.25	6	8	37	4540	0	NA	-0.10812	5.05915	0.8478	54
Graiver	2009	GR09	10.03	6	8	37	0	1	NA	-0.099735	5.465102	0.9684	54
Graiver	2009	GR09	24.86	6	6	21	4540	0	NA	-0.040222	4.82495	0.9896	54
Graiver	2009	GR09	48.92	6	6	21	0	1	NA	-0.02044	4.797816	0.8215	54
Graiver	2009	GR09	9.43	6	8	21	4540	0	NA	-0.106098	5.555701	0.9429	54
Graiver	2009	GR09	21.04	6	8	21	0	1	NA	-0.047537	5.827224	0.8889	54
Graiver	2009	GR09	14.5	6	NA	21	2114	0	NA	-0.068963	4.995718	0.9153	54
Graiver	2009	GR09	18.71	6	NA	21	2114	1	NA	-0.05346	5.1411	0.9545	54
Graiver	2009	GR09	9.39	6	NA	21	5025	0	NA	-0.10645	5.55474	0.9441	54
Graiver	2009	GR09	20.62	6	NA	21	5025	1	NA	-0.048505	5.10731	0.8746	54
Graiver	2009	GR09	15.23	6	NA	21	18572	0	NA	-0.06564	4.36691	0.7985	54
Graiver	2009	GR09	17.16	6	NA	21	18572	1	NA	-0.058268	5.163887	0.8401	54
Keeler	2013	KE13	65.9	3	7.2	17	0	1	distilled	NA	NA	NA	48
Keeler	2013	KE13	73.7	3	7.2	17	0	1	distilled	NA	NA	NA	48
Keeler	2013	KE13	78.8	3	7.2	17	0	1	distilled	NA	NA	NA	48
Keeler	2013	KE13	59.1	3	7.2	17	0	1	distilled	NA	NA	NA	48
Keeler	2013	KE13	68.6	8	7.2	17	0	1	distilled	NA	NA	NA	48
Keeler	2013	KE13	75.6	4	7.2	17	0	1	distilled	NA	NA	NA	48
Keeler	2013	KE13	69.2	4	7.2	17	0	1	distilled	NA	NA	NA	48
Keeler	2013	KE13	66.6	4	7.2	17	0	1	distilled	NA	NA	NA	48
Keeler	2013	KE13	46.2	4	7.2	17	0	1	distilled	NA	NA	NA	48
Keeler	2013	KE13	29.2	3	7.2	17	12	1	filtered	NA	NA	NA	39
Keeler	2013	KE13	27.1	3	7.2	17	12	1	filtered	NA	NA	NA	39
Keeler	2013	KE13	36.9	3	7.2	17	12	1	filtered	NA	NA	NA	39
Keeler	2013	KE13	41.4	3	7.2	17	12	1	filtered	NA	NA	NA	39
Keeler	2013	KE13	26.2	8	7.2	17	12	1	filtered	NA	NA	NA	39
Keeler	2013	KE13	24.4	4	7.2	17	12	1	filtered	NA	NA	NA	39
Keeler	2013	KE13	29.3	4	7.2	17	12	1	filtered	NA	NA	NA	39
Keeler	2013	KE13	29.9	4	7.2	17	12	1	filtered	NA	NA	NA	39
Keeler	2013	KE13	25.6	4	7.2	17	12	1	filtered	NA	NA	NA	39
Keeler	2013	KE13	3.7	3	7.2	17	12	1	unfiltered	NA	NA	NA	18
Keeler	2013	KE13	3	3	7.2	17	12	1	unfiltered	NA	NA	NA	18
Keeler	2013	KE13	3.2	3	7.2	17	12	1	unfiltered	NA	NA	NA	15
Keeler	2013	KE13	3.2	3	7.2	17	12	1	unfiltered	NA	NA	NA	18
Keeler	2013	KE13	2.3	8	7.2	17	12	1	unfiltered	NA	NA	NA	9
Keeler	2013	KE13	3.5	4	7.2	17	12	1	unfiltered	NA	NA	NA	15
Keeler	2013	KE13	2.8	4	7.2	17	12	1	unfiltered	NA	NA	NA	12
Keeler	2013	KE13	3.2	4	7.2	17	12	1	unfiltered	NA	NA	NA	12
Keeler	2013	KE13	3.1	4	7.2	17	12	1	unfiltered	NA	NA	NA	15
Nazir	2011	NA11	11	4	7.9	30	NA	0	NA	NA	NA	NA	45
Nazir	2011	NA11	7	5	7.9	30	NA	0	NA	NA	NA	NA	45
Nazir	2011	NA11	5	6	7.9	30	NA	0	NA	NA	NA	NA	45
Nazir	2011	NA11	4	1	7.9	30	NA	0	NA	NA	NA	NA	45
Nazir	2011	NA11	43	4	7.9	10	NA	0	NA	NA	NA	NA	42
Nazir	2011	NA11	47	5	7.9	10	NA	0	NA	NA	NA	NA	42
Nazir	2011	NA11	54	6	7.9	10	NA	0	NA	NA	NA	NA	42
Nazir	2011	NA11	19	1	7.9	10	NA	0	NA	NA	NA	NA	42
Nazir	2011	NA11	18	4	7.9	20	NA	0	NA	NA	NA	NA	45
Nazir	2011	NA11	13	5	7.9	20	NA	0	NA	NA	NA	NA	45
Nazir	2011	NA11	17	6	7.9	20	NA	0	NA	NA	NA	NA	45
Nazir	2011	NA11	16	1	7.9	20	NA	0	NA	NA	NA	NA	45
Nazir	2011	NA11	66	4	7.9	0	NA	0	NA	NA	NA	NA	39
Nazir	2011	NA11	118	5	7.9	0	NA	0	NA	NA	NA	NA	39
Nazir	2011	NA11	394	6	7.9	0	NA	0	NA	NA	NA	NA	39
Nazir	2011	NA11	46	1	7.9	0	NA	0	NA	NA	NA	NA	39
Nazir	2011	NA11	2	4	NA	30	NA	0	NA	NA	NA	NA	42
Nazir	2011	NA11	2	5	NA	30	NA	0	NA	NA	NA	NA	42
Nazir	2011	NA11	2	6	NA	30	NA	0	NA	NA	NA	NA	42
Nazir	2011	NA11	1	1	NA	30	NA	0	NA	NA	NA	NA	42
Nazir	2011	NA11	21	4	NA	10	NA	0	NA	NA	NA	NA	36
Nazir	2011	NA11	16	5	NA	10	NA	0	NA	NA	NA	NA	36
Nazir	2011	NA11	14	6	NA	10	NA	0	NA	NA	NA	NA	36
Nazir	2011	NA11	18	1	NA	10	NA	0	NA	NA	NA	NA	36
Nazir	2011	NA11	4	4	NA	20	NA	0	NA	NA	NA	NA	42
Nazir	2011	NA11	4	5	NA	20	NA	0	NA	NA	NA	NA	42
Nazir	2011	NA11	7	6	NA	20	NA	0	NA	NA	NA	NA	42
Nazir	2011	NA11	4	1	NA	20	NA	0	NA	NA	NA	NA	42
Nazir	2011	NA11	60	4	NA	0	NA	0	NA	NA	NA	NA	39
Nazir	2011	NA11	75	5	NA	0	NA	0	NA	NA	NA	NA	39
Nazir	2011	NA11	52	6	NA	0	NA	0	NA	NA	NA	NA	39
Nazir	2011	NA11	47	1	NA	0	NA	0	NA	NA	NA	NA	39
Nazir	2010	NA10A	8	4	7.8	30	0	1	distilled	-0.129	5.224	0.917	20
Nazir	2010	NA10A	5	5	7.8	30	0	1	distilled	-0.198	5.05	0.916	20
Nazir	2010	NA10A	13	6	7.8	30	0	1	distilled	-0.078	5.587	0.828	20
Nazir	2010	NA10A	15	4	7.8	20	0	1	distilled	-0.069	5.764	0.869	18
Nazir	2010	NA10A	14	5	7.8	20	0	1	distilled	-0.071	5.026	0.864	18
Nazir	2010	NA10A	37	6	7.8	20	0	1	distilled	-0.027	5.485	0.904	18
Nazir	2010	NA10A	121	4	7.8	10	0	1	distilled	-0.008	4.709	0.83	18
Nazir	2010	NA10A	85	5	7.8	10	0	1	distilled	-0.012	5.019	0.909	18
Nazir	2010	NA10A	197	6	7.8	10	0	1	distilled	-0.005	5.512	0.851	18
Nazir	2010	NA10A	443	4	7.8	0	0	1	distilled	-0.002	5.059	0.79	22
Nazir	2010	NA10A	383	5	7.8	0	0	1	distilled	-0.003	5.967	0.526	22
Nazir	2010	NA10A	558	6	7.8	0	0	1	distilled	-0.002	5.429	0.721	22
Nazir	2010	NA10A	642	4	7.8	-10	0	1	distilled	-0.002	5.008	0.654	38
Nazir	2010	NA10A	576	5	7.8	-10	0	1	distilled	-0.002	4.996	0.667	38
Nazir	2010	NA10A	594	6	7.8	-10	0	1	distilled	-0.002	5.425	0.799	38
Nazir	2010	NA10A	6	4	7.2	30	9000	1	sterilised	-0.172	4.426	0.915	20
Nazir	2010	NA10A	6	5	7.2	30	9000	1	sterilised	-0.179	4.63	0.943	20
Nazir	2010	NA10A	2	6	7.2	30	9000	1	sterilised	-0.419	5.869	0.956	20
Nazir	2010	NA10A	12	4	7.2	20	9000	1	sterilised	-0.084	5.316	0.954	18
Nazir	2010	NA10A	13	5	7.2	20	9000	1	sterilised	-0.079	5.13	0.948	18
Nazir	2010	NA10A	7	6	7.2	20	9000	1	sterilised	-0.146	5.312	0.958	18
Nazir	2010	NA10A	59	4	7.2	10	9000	1	sterilised	-0.017	5.014	0.929	18
Nazir	2010	NA10A	68	5	7.2	10	9000	1	sterilised	-0.015	4.725	0.87	18
Nazir	2010	NA10A	70	6	7.2	10	9000	1	sterilised	-0.014	4.911	0.91	18
Nazir	2010	NA10A	190	4	7.2	0	9000	1	sterilised	-0.005	5.155	0.957	22
Nazir	2010	NA10A	185	5	7.2	0	9000	1	sterilised	-0.005	5.244	0.954	22
Nazir	2010	NA10A	169	6	7.2	0	9000	1	sterilised	-0.006	5.44	0.88	22
Nazir	2010	NA10A	321	4	7.2	-10	9000	1	sterilised	-0.003	5.12	0.703	38
Nazir	2010	NA10A	236	5	7.2	-10	9000	1	sterilised	-0.004	5.244	0.913	38
Nazir	2010	NA10A	233	6	7.2	-10	9000	1	sterilised	-0.004	5.488	0.796	38
Nazir	2010	NA10A	2	4	NA	30	NA	1	unfiltered	-0.434	3.479	0.828	14
Nazir	2010	NA10A	2	5	NA	30	NA	1	unfiltered	-0.469	3.57	0.735	12
Nazir	2010	NA10A	2	6	NA	30	NA	1	unfiltered	-0.423	4.037	0.809	20
Nazir	2010	NA10A	4	4	NA	20	NA	1	unfiltered	-0.266	3.522	0.9	14
Nazir	2010	NA10A	3	5	NA	20	NA	1	unfiltered	-0.32	3.522	0.824	12
Nazir	2010	NA10A	3	6	NA	20	NA	1	unfiltered	-0.305	4.704	0.928	18
Nazir	2010	NA10A	14	4	NA	10	NA	1	unfiltered	-0.07	3.536	0.914	16
Nazir	2010	NA10A	10	5	NA	10	NA	1	unfiltered	-0.099	3.485	0.834	12
Nazir	2010	NA10A	14	6	NA	10	NA	1	unfiltered	-0.074	4.35	0.84	18
Nazir	2010	NA10A	31	4	NA	0	NA	1	unfiltered	-0.032	3.909	0.776	14
Nazir	2010	NA10A	35	5	NA	0	NA	1	unfiltered	-0.029	3.328	0.693	22
Nazir	2010	NA10A	34	6	NA	0	NA	1	unfiltered	-0.029	4.374	0.835	22
Nazir	2010	NA10A	55	4	NA	-10	NA	1	unfiltered	-0.018	4.449	0.895	32
Nazir	2010	NA10A	58	5	NA	-10	NA	1	unfiltered	-0.017	4.376	0.893	32
Nazir	2010	NA10A	66	6	NA	-10	NA	1	unfiltered	-0.015	5.313	0.788	38
Negovetich	2010	NE10	NA	2	NA	37	NA	0	NA	-0.031	NA	NA	18
Negovetich	2010	NE10	NA	2	NA	37	NA	0	NA	-0.038	NA	NA	21
Negovetich	2010	NE10	NA	2	NA	37	NA	0	NA	-0.028	NA	NA	18
Negovetich	2010	NE10	NA	2	NA	37	NA	0	NA	-0.026	NA	NA	24
Negovetich	2010	NE10	NA	2	NA	37	NA	0	NA	-0.039	NA	NA	18
Negovetich	2010	NE10	NA	2	NA	37	NA	0	NA	-0.039	NA	NA	18
Negovetich	2010	NE10	NA	2	NA	37	NA	0	NA	-0.026	NA	NA	18
Negovetich	2010	NE10	NA	2	NA	37	NA	0	NA	-0.031	NA	NA	18
Negovetich	2010	NE10	NA	2	NA	37	NA	0	NA	-0.041	NA	NA	21
Negovetich	2010	NE10	NA	2	NA	37	NA	0	NA	-0.029	NA	NA	18
Negovetich	2010	NE10	NA	2	NA	37	NA	0	NA	-0.025	NA	NA	24
Negovetich	2010	NE10	NA	2	NA	37	NA	0	NA	-0.031	NA	NA	18
Negovetich	2010	NE10	NA	2	NA	37	NA	0	NA	-0.028	NA	NA	18
Negovetich	2010	NE10	NA	2	NA	37	NA	0	NA	-0.036	NA	NA	18
Negovetich	2010	NE10	NA	2	NA	55	NA	0	NA	-0.031	NA	NA	18
Negovetich	2010	NE10	NA	2	NA	55	NA	0	NA	-0.053	NA	NA	21
Negovetich	2010	NE10	NA	2	NA	55	NA	0	NA	-0.047	NA	NA	18
Negovetich	2010	NE10	NA	2	NA	55	NA	0	NA	-0.042	NA	NA	24
Negovetich	2010	NE10	NA	2	NA	55	NA	0	NA	-0.036	NA	NA	18
Negovetich	2010	NE10	NA	2	NA	55	NA	0	NA	-0.047	NA	NA	18
Negovetich	2010	NE10	NA	2	NA	55	NA	0	NA	-0.032	NA	NA	18
Nielsen	2013	NI13	5	5	7.1	4	0	1	filtered	NA	NA	NA	30
Nielsen	2013	NI13	4	5	7.1	4	8000	1	filtered	NA	NA	NA	36
Nielsen	2013	NI13	5	5	7.1	4	20000	1	filtered	NA	NA	NA	45
Nielsen	2013	NI13	11	7	7.1	4	0	1	filtered	NA	NA	NA	27
Nielsen	2013	NI13	7	7	7.1	4	8000	1	filtered	NA	NA	NA	36
Nielsen	2013	NI13	4	7	7.1	4	20000	1	filtered	NA	NA	NA	33
Nielsen	2013	NI13	90	5	7.1	4	8000	1	sterilised	NA	NA	NA	45
Nielsen	2013	NI13	14	5	7.1	17	8000	1	sterilised	NA	NA	NA	45
Nielsen	2013	NI13	4	5	7.1	25	8000	1	sterilised	NA	NA	NA	45
Nielsen	2013	NI13	55	5	7.1	4	20000	1	sterilised	NA	NA	NA	54
Nielsen	2013	NI13	34	5	7.1	17	20000	1	sterilised	NA	NA	NA	54
Nielsen	2013	NI13	53	7	7.1	4	8000	1	sterilised	NA	NA	NA	45
Nielsen	2013	NI13	26	7	7.1	17	8000	1	sterilised	NA	NA	NA	45
Nielsen	2013	NI13	11	7	7.1	25	8000	1	sterilised	NA	NA	NA	45
Nielsen	2013	NI13	104	7	7.1	4	20000	1	sterilised	NA	NA	NA	54
Nielsen	2013	NI13	14	7	7.1	17	20000	1	sterilised	NA	NA	NA	54
Nielsen	2013	NI13	5	7	7.1	25	20000	1	sterilised	NA	NA	NA	54
Stallknecht	1990	ST90A	4.35	6	6.2	28	20000	1	distilled	-0.23	4.79	0.9	6
Stallknecht	1990	ST90A	3.45	6	7.2	28	20000	1	distilled	-0.29	5.06	0.93	5
Stallknecht	1990	ST90A	1.49	6	8.2	28	20000	1	distilled	-0.67	5.31	0.99	3
Stallknecht	1990	ST90A	2	6	6.2	28	0	1	distilled	-0.5	3.62	0.86	3
Stallknecht	1990	ST90A	7.69	6	7.2	28	0	1	distilled	-0.13	4.75	0.98	6
Stallknecht	1990	ST90A	8.33	6	8.2	28	0	1	distilled	-0.12	5.09	0.99	6
Stallknecht	1990	ST90A	12.5	6	6.2	17	20000	1	distilled	-0.08	5.37	0.9	6
Stallknecht	1990	ST90A	9.09	6	7.2	17	20000	1	distilled	-0.11	5.48	0.96	6
Stallknecht	1990	ST90A	5.26	6	8.2	17	20000	1	distilled	-0.19	5.48	0.98	6
Stallknecht	1990	ST90A	3.85	6	6.2	17	0	1	distilled	-0.26	441	0.97	5
Stallknecht	1990	ST90A	9.09	6	7.2	17	0	1	distilled	-0.11	5.48	0.96	6
Stallknecht	1990	ST90A	16.67	6	8.2	17	0	1	distilled	-0.06	5.03	0.9	6
Stallknecht	1990	ST90A	9.09	6	8.2	17	500	1	sterilised	-0.11	5.07	0.85	7
Stallknecht	1990	ST90A	9.09	6	7.7	17	2200	1	sterilised	-0.11	5.09	0.88	7
Stallknecht	1990	ST90A	2.5	6	7.8	17	19900	1	sterilised	-0.4	5.35	0.97	7
Stallknecht	1990	ST90A	5.88	6	7.4	17	2400	1	sterilised	-0.17	5.19	0.97	7
Stallknecht	1990	ST90A	8.33	6	7.1	17	0	1	distilled	-0.12	5.19	0.91	7
Stallknecht	1990	ST90A	3.13	6	8.2	28	500	1	sterilised	-0.32	5.23	0.93	7
Stallknecht	1990	ST90A	2.94	6	7.7	28	2200	1	sterilised	-0.34	4.92	0.94	7
Stallknecht	1990	ST90A	1.59	6	7.8	28	19900	1	sterilised	-0.63	5.06	0.99	7
Stallknecht	1990	ST90A	2.63	6	7.4	28	2400	1	sterilised	-0.38	5.09	0.98	7
Stallknecht	1990	ST90A	3.57	6	7.1	28	0	1	distilled	-0.28	4.96	0.96	7
Stallknecht	1990	ST90B	32.26	3	NA	17	NA	1	distilled	-0.031	5.11	0.83	16
Stallknecht	1990	ST90B	10.87	3	NA	28	NA	1	distilled	-0.092	5.38	0.85	16
Stallknecht	1990	ST90B	35.71	4	NA	17	NA	1	distilled	-0.028	4.55	0.7	16
Stallknecht	1990	ST90B	13.33	4	NA	28	NA	1	distilled	-0.075	4.72	0.97	16
Stallknecht	1990	ST90B	35.71	6	NA	17	NA	1	distilled	-0.028	4.55	0.78	16
Stallknecht	1990	ST90B	15.38	6	NA	28	NA	1	distilled	-0.065	4.78	0.89	16
Stallknecht	1990	ST90B	20.83	12	NA	17	NA	1	distilled	-0.048	4.54	0.66	16
Stallknecht	1990	ST90B	5.08	12	NA	28	NA	1	distilled	-0.197	5.8	0.83	16
Stallknecht	1990	ST90B	2.44	10	NA	17	NA	1	distilled	-0.41	5.6	0.89	16
Stallknecht	1990	ST90B	1.69	10	NA	28	NA	1	distilled	-0.59	5.32	0.83	16
Stallknecht	1990	ST90B	250	10	NA	4	NA	1	distilled	-0.004	4.84	0.15	8
Zhang	2014	ZH14	14.29	5	6.95	4	989.44	1	unfiltered	-0.07	2.5	0.94	6
Zhang	2014	ZH14	5.56	5	6.95	16	989.44	1	unfiltered	-0.18	2.4	0.96	6
Zhang	2014	ZH14	1.22	5	6.95	28	989.44	1	unfiltered	-0.82	2.6	0.97	6
Zhang	2014	ZH14	20	5	6.95	4	989.44	1	filtered	-0.05	2.5	0.96	6
Zhang	2014	ZH14	7.69	5	6.95	16	989.44	1	filtered	-0.13	2.5	0.95	6
Zhang	2014	ZH14	1.47	5	6.95	28	989.44	1	filtered	-0.68	2.2	0.95	6
Zhang	2014	ZH14	16.67	9	6.95	4	989.44	1	unfiltered	-0.06	2.1	0.96	6
Zhang	2014	ZH14	5.88	9	6.95	16	989.44	1	unfiltered	-0.17	2.2	0.89	6
Zhang	2014	ZH14	1.43	9	6.95	28	989.44	1	unfiltered	-0.7	2.3	0.94	6
Zhang	2014	ZH14	25	9	6.95	4	989.44	1	filtered	-0.04	2	0.98	6
Zhang	2014	ZH14	7.69	9	6.95	16	989.44	1	filtered	-0.13	1.7	0.85	6
Zhang	2014	ZH14	1.67	9	6.95	28	989.44	1	filtered	-0.6	2.2	0.95	6
Zhang	2014	ZH14	14.29	5	7.06	4	416.64	1	unfiltered	-0.07	2.4	0.97	6
Zhang	2014	ZH14	5	5	7.06	16	416.64	1	unfiltered	-0.2	2.5	0.98	6
Zhang	2014	ZH14	1.19	5	7.06	28	416.64	1	unfiltered	-0.84	2.6	0.96	6
Zhang	2014	ZH14	20	5	7.06	4	416.64	1	filtered	-0.05	2.3	0.98	6
Zhang	2014	ZH14	8.33	5	7.06	16	416.64	1	filtered	-0.12	2.3	0.96	6
Zhang	2014	ZH14	1.67	5	7.06	28	416.64	1	filtered	-0.66	2.2	0.97	6
Zhang	2014	ZH14	14.29	9	7.06	4	416.64	1	unfiltered	-0.07	2.1	0.97	6
Zhang	2014	ZH14	5.56	9	7.06	16	416.64	1	unfiltered	-0.18	2	0.97	6
Zhang	2014	ZH14	1.39	9	7.06	28	416.64	1	unfiltered	-0.72	2.4	0.95	6
Zhang	2014	ZH14	25	9	7.06	4	416.64	1	filtered	-0.04	2	0.97	6
Zhang	2014	ZH14	7.69	9	7.06	16	416.64	1	filtered	-0.13	2	0.92	6
Zhang	2014	ZH14	1.79	9	7.06	28	416.64	1	filtered	-0.56	2.2	0.97	6
Zhang	2014	ZH14	12.5	5	6.93	4	227.2	1	unfiltered	-0.08	2.3	0.94	6
Zhang	2014	ZH14	5.88	5	6.93	16	227.2	1	unfiltered	-0.17	2.3	0.98	6
Zhang	2014	ZH14	1.16	5	6.93	28	227.2	1	unfiltered	-0.86	2.8	0.97	6
Zhang	2014	ZH14	16.67	5	6.93	4	227.2	1	filtered	-0.06	2.4	0.98	6
Zhang	2014	ZH14	7.69	5	6.93	16	227.2	1	filtered	-0.13	2.1	0.97	6
Zhang	2014	ZH14	1.47	5	6.93	28	227.2	1	filtered	-0.68	2.3	0.97	6
Zhang	2014	ZH14	16.67	9	6.93	4	227.2	1	unfiltered	-0.06	2.1	0.97	6
Zhang	2014	ZH14	5.26	9	6.93	16	227.2	1	unfiltered	-0.19	2.1	0.93	6
Zhang	2014	ZH14	1.39	9	6.93	28	227.2	1	unfiltered	-0.72	2.5	0.92	6
Zhang	2014	ZH14	20	9	6.93	4	227.2	1	filtered	-0.05	2	0.94	6
Zhang	2014	ZH14	6.67	9	6.93	16	227.2	1	filtered	-0.15	1.9	0.95	6
Zhang	2014	ZH14	1.69	9	6.93	28	227.2	1	filtered	-0.59	2.3	0.98	6
Zhang	2014	ZH14	7.69	5	8.89	4	18060.8	1	unfiltered	-0.13	2.7	0.93	6
Zhang	2014	ZH14	2.94	5	8.89	16	18060.8	1	unfiltered	-0.34	2.1	0.95	6
Zhang	2014	ZH14	1.16	5	8.89	28	18060.8	1	unfiltered	-0.86	2.8	0.9	6
Zhang	2014	ZH14	8.33	5	8.89	4	18060.8	1	filtered	-0.12	2.7	0.93	6
Zhang	2014	ZH14	2.94	5	8.89	16	18060.8	1	filtered	-0.34	2.5	0.99	6
Zhang	2014	ZH14	1.19	5	8.89	28	18060.8	1	filtered	-0.84	2.3	0.96	6
Zhang	2014	ZH14	11.11	9	8.89	4	18060.8	1	unfiltered	-0.09	2.1	0.89	6
Zhang	2014	ZH14	4.76	9	8.89	16	18060.8	1	unfiltered	-0.21	1.8	0.96	6
Zhang	2014	ZH14	1.43	9	8.89	28	18060.8	1	unfiltered	-0.7	2.3	0.97	6
Zhang	2014	ZH14	11.11	9	8.89	4	18060.8	1	filtered	-0.09	2.1	0.93	6
Zhang	2014	ZH14	4.55	9	8.89	16	18060.8	1	filtered	-0.22	2.1	0.98	6
Zhang	2014	ZH14	1.47	9	8.89	28	18060.8	1	filtered	-0.68	2.3	0.96	6
Keeler	2012	KE12	21.2	3	7.2	10	40	1	filtered	-0.0472	5.3	0.613	12
Keeler	2012	KE12	22.8	3	7.2	17	40	1	filtered	-0.0439	4.71	0.471	12
Keeler	2012	KE12	2.1	3	7.2	28	40	1	filtered	-0.476	4.61	0.977	12
Keeler	2012	KE12	16.8	4	7.2	10	40	1	filtered	-0.0594	4.55	0.77	12
Keeler	2012	KE12	16.5	4	7.2	17	40	1	filtered	-0.0607	4.51	0.951	12
Keeler	2012	KE12	1.6	4	7.2	28	40	1	filtered	-0.612	4.8	0.33	12
Keeler	2012	KE12	24.9	3	7.3	10	40	1	filtered	-0.0401	6.56	0.972	12
Keeler	2012	KE12	20.6	3	7.3	17	40	1	filtered	-0.0486	6.32	0.993	12
Keeler	2012	KE12	6.7	3	7.3	28	40	1	filtered	-0.149	6.08	0.918	12
Keeler	2012	KE12	32.4	4	7.3	10	40	1	filtered	-0.0309	5.01	0.823	12
Keeler	2012	KE12	25.7	4	7.3	17	40	1	filtered	-0.0389	4.37	0.727	12
Keeler	2012	KE12	6.9	4	7.3	28	40	1	filtered	-0.144	5.25	0.753	12
Keeler	2012	KE12	15.8	3	7.4	10	110	1	filtered	-0.0633	6.65	0.961	12
Keeler	2012	KE12	11.9	3	7.4	17	110	1	filtered	-0.084	6.1	0.914	12
Keeler	2012	KE12	7.9	3	7.4	28	110	1	filtered	-0.127	5.67	0.767	12
Keeler	2012	KE12	23.2	4	7.4	10	110	1	filtered	-0.0431	4.67	0.57	12
Keeler	2012	KE12	9.6	4	7.4	17	110	1	filtered	-0.104	4.85	0.86	12
Keeler	2012	KE12	8.1	4	7.4	28	110	1	filtered	-0.123	3.1	0.551	12
Keeler	2012	KE12	58.1	3	6.8	10	60	1	filtered	-0.0172	5.71	0.517	12
Keeler	2012	KE12	44.8	3	6.8	17	60	1	filtered	-0.0223	5.44	0.753	12
Keeler	2012	KE12	6.5	3	6.8	28	60	1	filtered	-0.153	6.09	0.997	12
Keeler	2012	KE12	61.4	4	6.8	10	60	1	filtered	-0.0163	4.72	0.351	12
Keeler	2012	KE12	37.2	4	6.8	17	60	1	filtered	-0.0269	4.99	0.679	12
Keeler	2012	KE12	9.7	4	6.8	28	60	1	filtered	-0.103	4.96	0.887	12
Keeler	2012	KE12	57.5	3	7.3	10	70	1	filtered	-0.0174	5.63	0.593	12
Keeler	2012	KE12	43.9	3	7.3	17	70	1	filtered	-0.0228	5.46	0.709	12
Keeler	2012	KE12	7.8	3	7.3	28	70	1	filtered	-0.129	5.84	0.97	12
Keeler	2012	KE12	61.7	4	7.3	10	70	1	filtered	-0.0162	4.74	0.552	12
Keeler	2012	KE12	44.8	4	7.3	17	70	1	filtered	-0.0223	4.59	0.779	12
Keeler	2012	KE12	10	4	7.3	28	70	1	filtered	-0.0998	4.85	0.823	12
Keeler	2012	KE12	88.5	3	7.4	10	60	1	filtered	-0.0113	5.77	0.667	12
Keeler	2012	KE12	47.4	3	7.4	17	60	1	filtered	-0.0211	5.89	0.863	12
Keeler	2012	KE12	9.5	3	7.4	28	60	1	filtered	-0.105	5.69	0.793	12
Keeler	2012	KE12	68	4	7.4	10	60	1	filtered	-0.0147	4.52	0.629	12
Keeler	2012	KE12	73	4	7.4	17	60	1	filtered	-0.0137	4.69	0.606	12
Keeler	2012	KE12	12.7	4	7.4	28	60	1	filtered	-0.0789	4.51	0.987	12
Keeler	2012	KE12	5.7	3	4.7	10	30	1	filtered	-0.177	2.94	0.646	12
Keeler	2012	KE12	3.9	3	4.7	17	30	1	filtered	-0.257	2.88	0.522	12
Keeler	2012	KE12	1.9	3	4.7	28	30	1	filtered	-0.525	4.55	0.829	12
Keeler	2012	KE12	2.6	4	4.7	10	30	1	filtered	-0.383	3.65	0.816	12
Keeler	2012	KE12	4.1	4	4.7	17	30	1	filtered	-0.242	3.54	0.493	12
Keeler	2012	KE12	1.2	4	4.7	28	30	1	filtered	-0.805	3.52	0.835	12
Keeler	2012	KE12	51	3	6.9	10	60	1	filtered	-0.0196	5.55	0.584	12
Keeler	2012	KE12	49.8	3	6.9	17	60	1	filtered	-0.0201	5.52	0.535	12
Keeler	2012	KE12	7	3	6.9	28	60	1	filtered	-0.142	5.78	0.894	12
Keeler	2012	KE12	79.4	4	6.9	10	60	1	filtered	-0.0126	4.64	0.748	12
Keeler	2012	KE12	66.7	4	6.9	17	60	1	filtered	-0.015	4.58	0.658	12
Keeler	2012	KE12	11.6	4	6.9	28	60	1	filtered	-0.0865	4.86	1	12
Keeler	2012	KE12	30.6	3	7.6	10	2800	1	filtered	-0.0327	4.9	0.693	12
Keeler	2012	KE12	18.3	3	7.6	17	2800	1	filtered	-0.0548	5.27	0.837	12
Keeler	2012	KE12	5.1	3	7.6	28	2800	1	filtered	-0.197	5.63	0.998	12
Keeler	2012	KE12	24.1	4	7.6	10	2800	1	filtered	-0.0415	3.51	0.58	12
Keeler	2012	KE12	14.7	4	7.6	17	2800	1	filtered	-0.0679	4.23	0.854	12
Keeler	2012	KE12	6.9	4	7.6	28	2800	1	filtered	-0.144	3.93	0.752	12
Keeler	2012	KE12	12.9	3	4.8	10	2740	1	filtered	-0.0773	4.91	0.789	12
Keeler	2012	KE12	18	3	4.8	17	2740	1	filtered	-0.0557	4.83	0.853	12
Keeler	2012	KE12	2.1	3	4.8	28	2740	1	filtered	-0.478	4.68	0.893	12
Keeler	2012	KE12	11.8	4	4.8	10	2740	1	filtered	-0.0846	4	0.924	12
Keeler	2012	KE12	10.6	4	4.8	17	2740	1	filtered	0.0943	4.04	0.155	12
Keeler	2012	KE12	2.2	4	4.8	28	2740	1	filtered	-0.458	3.98	0.917	12
Keeler	2012	KE12	0.7	3	4.3	10	50	1	filtered	-1.39	4.03	0.864	12
Keeler	2012	KE12	0.8	3	4.3	17	50	1	filtered	-1.25	3.82	0.814	12
Keeler	2012	KE12	0.3	3	4.3	28	50	1	filtered	-3.16	3.9	0.938	12
Keeler	2012	KE12	3.8	4	4.3	10	50	1	filtered	-0.263	2.15	0.407	12
Keeler	2012	KE12	0.7	4	4.3	17	50	1	filtered	-1.53	3.21	0.939	12
Keeler	2012	KE12	0.2	4	4.3	28	50	1	filtered	-6.32	3.5	0.683	12
Keeler	2012	KE12	0.9	3	4.2	10	50	1	filtered	-1.14	4.09	0.509	12
Keeler	2012	KE12	1	3	4.2	17	50	1	filtered	-1.04	3.8	0.903	12
Keeler	2012	KE12	0.7	3	4.2	28	50	1	filtered	-1.48	3.56	0.648	12
Keeler	2012	KE12	3.6	4	4.2	10	50	1	filtered	-0.276	2.66	0.583	12
Keeler	2012	KE12	1.8	4	4.2	17	50	1	filtered	-0.555	3.24	0.964	12
Keeler	2012	KE12	0.2	4	4.2	28	50	1	filtered	-6.44	3.97	0.96	12
Keeler	2012	KE12	73	3	7.2	10	120	1	filtered	-0.0137	5.91	0.515	12
Keeler	2012	KE12	41.3	3	7.2	17	120	1	filtered	-0.0242	5.94	0.93	12
Keeler	2012	KE12	9.2	3	7.2	28	120	1	filtered	-0.109	5.72	0.942	12
Keeler	2012	KE12	62.1	4	7.2	10	120	1	filtered	-0.0161	5.07	0.771	12
Keeler	2012	KE12	48.8	4	7.2	17	120	1	filtered	-0.0205	4.55	0.577	12
Keeler	2012	KE12	10	4	7.2	28	120	1	filtered	-0.0998	5.18	0.886	12
Keeler	2012	KE12	70.9	3	7.4	10	80	1	filtered	-0.0141	5.87	0.774	12
Keeler	2012	KE12	51.3	3	7.4	17	80	1	filtered	-0.0195	5.72	0.787	12
Keeler	2012	KE12	18.3	3	7.4	28	80	1	filtered	-0.0546	4.9	0.608	12
Keeler	2012	KE12	63.3	4	7.4	10	80	1	filtered	-0.0158	4.87	0.426	12
Keeler	2012	KE12	48.1	4	7.4	17	80	1	filtered	-0.0208	4.94	0.89	12
Keeler	2012	KE12	11.1	4	7.4	28	80	1	filtered	-0.0901	4.99	0.995	12
Keeler	2012	KE12	26	3	7.6	10	130	1	filtered	-0.0385	5.97	0.816	12
Keeler	2012	KE12	28.1	3	7.6	17	130	1	filtered	-0.0356	5.49	0.646	12
Keeler	2012	KE12	7	3	7.6	28	130	1	filtered	-0.143	5.68	0.784	12
Keeler	2012	KE12	50.3	4	7.6	10	130	1	filtered	-0.0199	4.83	0.758	12
Keeler	2012	KE12	52.9	4	7.6	17	130	1	filtered	-0.0189	4.66	0.508	12
Keeler	2012	KE12	8.2	4	7.6	28	130	1	filtered	-0.122	5.09	0.844	12
Lebarbenchon	2012	LE12	245	3	7.2	4	0	1	distilled	NA	NA	NA	48
Lebarbenchon	2012	LE12	323	4	7.2	4	0	1	distilled	NA	NA	NA	48
Lebarbenchon	2012	LE12	346	6	7.2	4	0	1	distilled	NA	NA	NA	48
Lebarbenchon	2012	LE12	274	6	7.2	4	0	1	distilled	NA	NA	NA	48
Lebarbenchon	2012	LE12	309	6	7.2	4	0	1	distilled	NA	NA	NA	48
Lebarbenchon	2012	LE12	202	3	7.2	10	0	1	distilled	NA	NA	NA	24
Lebarbenchon	2012	LE12	242	4	7.2	10	0	1	distilled	NA	NA	NA	24
Lebarbenchon	2012	LE12	241	6	7.2	10	0	1	distilled	NA	NA	NA	24
Lebarbenchon	2012	LE12	159	6	7.2	10	0	1	distilled	NA	NA	NA	24
Lebarbenchon	2012	LE12	272	6	7.2	10	0	1	distilled	NA	NA	NA	24
Lebarbenchon	2012	LE12	83	3	7.2	17	0	1	distilled	NA	NA	NA	24
Lebarbenchon	2012	LE12	109	4	7.2	17	0	1	distilled	NA	NA	NA	24
Lebarbenchon	2012	LE12	80	6	7.2	17	0	1	distilled	NA	NA	NA	24
Lebarbenchon	2012	LE12	61	6	7.2	17	0	1	distilled	NA	NA	NA	24
Lebarbenchon	2012	LE12	72	6	7.2	17	0	1	distilled	NA	NA	NA	24
Lebarbenchon	2012	LE12	44	3	7.2	23	0	1	distilled	NA	NA	NA	24
Lebarbenchon	2012	LE12	47	4	7.2	23	0	1	distilled	NA	NA	NA	24
Lebarbenchon	2012	LE12	45	6	7.2	23	0	1	distilled	NA	NA	NA	24
Lebarbenchon	2012	LE12	43	6	7.2	23	0	1	distilled	NA	NA	NA	24
Lebarbenchon	2012	LE12	44	6	7.2	23	0	1	distilled	NA	NA	NA	24
Lebarbenchon	2012	LE12	14	3	7.2	28	0	1	distilled	NA	NA	NA	20
Lebarbenchon	2012	LE12	13	4	7.2	28	0	1	distilled	NA	NA	NA	20
Lebarbenchon	2012	LE12	14	6	7.2	28	0	1	distilled	NA	NA	NA	20
Lebarbenchon	2012	LE12	13	6	7.2	28	0	1	distilled	NA	NA	NA	20
Lebarbenchon	2012	LE12	10	6	7.2	28	0	1	distilled	NA	NA	NA	20
Lebarbenchon	2011	LE11	13	3	6.2	17	0	1	distilled	NA	NA	0.86	24
Lebarbenchon	2011	LE11	6	3	6.2	28	0	1	distilled	NA	NA	0.6	20
Lebarbenchon	2011	LE11	211	3	7.2	4	0	1	distilled	NA	NA	0.86	56
Lebarbenchon	2011	LE11	175	3	7.2	10	0	1	distilled	NA	NA	0.86	24
Lebarbenchon	2011	LE11	79	3	7.2	17	0	1	distilled	NA	NA	0.78	24
Lebarbenchon	2011	LE11	51	3	7.2	23	0	1	distilled	NA	NA	0.85	24
Lebarbenchon	2011	LE11	11	3	7.2	28	0	1	distilled	NA	NA	0.95	20
Lebarbenchon	2011	LE11	22	3	8.2	17	0	1	distilled	NA	NA	0.93	24
Lebarbenchon	2011	LE11	8	3	8.2	28	0	1	distilled	NA	NA	0.84	20
Lebarbenchon	2011	LE11	9	4	6.2	17	0	1	distilled	NA	NA	0.83	24
Lebarbenchon	2011	LE11	3	4	6.2	28	0	1	distilled	NA	NA	0.97	20
Lebarbenchon	2011	LE11	270	4	7.2	4	0	1	distilled	NA	NA	0.78	56
Lebarbenchon	2011	LE11	193	4	7.2	10	0	1	distilled	NA	NA	0.84	24
Lebarbenchon	2011	LE11	102	4	7.2	17	0	1	distilled	NA	NA	0.61	24
Lebarbenchon	2011	LE11	51	4	7.2	23	0	1	distilled	NA	NA	0.86	24
Lebarbenchon	2011	LE11	13	4	7.2	28	0	1	distilled	NA	NA	0.92	20
Lebarbenchon	2011	LE11	18	4	8.2	17	0	1	distilled	NA	NA	0.77	24
Lebarbenchon	2011	LE11	7	4	8.2	28	0	1	distilled	NA	NA	0.91	20
Zarkov	2006	ZA06	2.98	6	7.76	5.5	11072	1	unfiltered	-0.33593	1.62085	0.9891	4
Zarkov	2006	ZA06	2.98	6	7.34	5.5	1178	1	unfiltered	-0.33593	1.62085	0.9891	4
Zarkov	2006	ZA06	4.23	6	7.78	5.5	417	1	unfiltered	-0.23622	1.6139	0.9872	5
Zarkov	2006	ZA06	8.06	6	7.61	5.5	156	1	unfiltered	-0.124031	1.640695	0.9704	8
Zarkov	2006	ZA06	0.61	6	9.34	11	513	1	unfiltered	-1.63	1.63	NA	2
Zarkov	2006	ZA06	4.12	6	7.76	5.5	11072	1	filtered	-0.24299	1.53756	0.9608	5
Zarkov	2006	ZA06	4.08	6	7.34	5.5	1178	1	filtered	-0.245	1.67	0.943	5
Zarkov	2006	ZA06	5.05	6	7.78	5.5	417	1	filtered	-0.19814	1.7089	0.9661	6
Zarkov	2006	ZA06	10.05	6	7.61	5.5	156	1	filtered	-0.0995	1.5885	0.9894	9
Zarkov	2006	ZA06	0.61	6	9.34	11	513	1	filtered	-1.63	1.63	NA	2
Zarkov	2006	ZA06	1.87	11	7.76	5.5	11072	1	unfiltered	-0.5361	3.1495	0.8481	5
Zarkov	2006	ZA06	3.18	11	7.34	5.5	1178	1	unfiltered	-0.31414	3.2319	0.889	7
Zarkov	2006	ZA06	3.01	11	7.78	5.5	417	1	unfiltered	-0.33203	3.35072	0.9099	7
Zarkov	2006	ZA06	3.75	11	7.61	5.5	156	1	unfiltered	-0.2669	3.9139	0.9481	9
Zarkov	2006	ZA06	0.26	11	9.34	11	513	1	unfiltered	-3.83	3.83	NA	2
Zarkov	2006	ZA06	2.25	11	7.76	5.5	11072	1	filtered	-0.4443	3.73959	0.956	6
Zarkov	2006	ZA06	3.76	11	7.34	5.5	1178	1	filtered	-0.2658	3.2569	0.9205	8
Zarkov	2006	ZA06	4.26	11	7.78	5.5	417	1	filtered	-0.23458	3.33969	0.9416	9
Zarkov	2006	ZA06	4.14	11	7.61	5.5	156	1	filtered	-0.24139	4.25284	0.9507	10
Zarkov	2006	ZA06	0.26	11	9.34	11	513	1	filtered	-3.83	3.83	NA	2
Harris	2010	HA10	94.64	3	7.2	4	0	1	distilled	NA	NA	NA	5
Harris	2010	HA10	31.82	3	7.2	17	0	1	distilled	NA	NA	NA	3
Harris	2010	HA10	13.5	3	6.6	17	0	1	distilled	NA	NA	NA	3
Harris	2010	HA10	23.42	3	6.6	4	NA	0	NA	NA	NA	NA	5
Harris	2010	HA10	4	3	6.6	17	NA	0	NA	NA	NA	NA	3
Harris	2010	HA10	92.42	8	7.2	4	0	1	distilled	NA	NA	NA	5
Harris	2010	HA10	31.82	8	7.2	17	0	1	distilled	NA	NA	NA	3
Harris	2010	HA10	26.74	8	6.6	17	0	1	distilled	NA	NA	NA	3
Harris	2010	HA10	18.35	8	6.6	4	NA	0	NA	NA	NA	NA	5
Harris	2010	HA10	5.51	8	6.6	17	NA	0	NA	NA	NA	NA	3
Webster	1978	WE78	7.33	3	NA	4	NA	0	NA	-0.13649	8.79642	0.6756	9
Webster	1978	WE78	7.47	3	6.8	4	NA	1	unfiltered	-0.13386	8.23925	0.7965	5
Webster	1978	WE78	1.76	3	NA	22	NA	0	NA	-0.5686	7.6691	0.6369	9
Webster	1978	WE78	0.89	3	6.8	22	NA	1	unfiltered	-1.125	8.1	1	5
Stallknecht	2010	ST10	192.31	5	7.4	4	0	1	distilled	-0.0052	5.163	0.844	96
Stallknecht	2010	ST10	256.41	5	7.4	4	0	1	distilled	-0.0039	5.733	0.477	96
Stallknecht	2010	ST10	222.22	7	7.4	4	0	1	distilled	-0.0045	6.237	0.794	96
Stallknecht	2010	ST10	178.57	7	7.4	4	0	1	distilled	-0.0056	5.644	0.669	96
Stallknecht	2010	ST10	45.98	5	7.4	-20	0	1	distilled	NA	NA	NA	2
Nazir	2010	NA10B	4	4	7.84	30	NA	1	unfiltered	-0.253	4.42	0.83	8
Nazir	2010	NA10B	4	5	7.84	30	NA	1	unfiltered	-0.239	5.39	0.98	8
Nazir	2010	NA10B	5	6	7.84	30	NA	1	unfiltered	-0.217	5.76	0.92	8
Nazir	2010	NA10B	7	4	7.84	20	NA	1	unfiltered	-0.141	5.04	0.87	8
Nazir	2010	NA10B	7	5	7.84	20	NA	1	unfiltered	-0.138	5.52	0.88	8
Nazir	2010	NA10B	12	6	7.84	20	NA	1	unfiltered	-0.085	5.62	0.94	8
Nazir	2010	NA10B	14	4	7.84	10	NA	1	unfiltered	-0.073	4.24	0.96	8
Nazir	2010	NA10B	18	5	7.84	10	NA	1	unfiltered	-0.056	4.9	0.81	8
Nazir	2010	NA10B	18	6	7.84	10	NA	1	unfiltered	-0.057	5.35	0.75	8
Nazir	2010	NA10B	74	4	7.84	0	NA	1	unfiltered	-0.014	4.27	0.89	8
Nazir	2010	NA10B	53	5	7.84	0	NA	1	unfiltered	-0.019	5.46	0.82	8
Nazir	2010	NA10B	66	6	7.84	0	NA	1	unfiltered	-0.015	5.66	0.79	8
Nazir	2010	NA10B	160	4	7.84	-10	NA	1	unfiltered	-0.006	2.63	0.89	8
Nazir	2010	NA10B	206	5	7.84	-10	NA	1	unfiltered	-0.005	3.29	0.41	8
Nazir	2010	NA10B	253	6	7.84	-10	NA	1	unfiltered	-0.004	2.73	0.26	8
Keeler	2014	KE14	20.1	3	8.35	10	125	1	filtered	NA	NA	NA	14
Keeler	2014	KE14	12.9	3	7.23	10	60	1	filtered	NA	NA	NA	14
Keeler	2014	KE14	62.9	3	8.13	10	93	1	filtered	NA	NA	NA	14
Keeler	2014	KE14	10.1	3	8.4	10	42477	1	filtered	NA	NA	NA	14
Keeler	2014	KE14	33.3	3	7.98	10	144	1	filtered	NA	NA	NA	14
Keeler	2014	KE14	7.4	3	7.95	10	37171	1	filtered	NA	NA	NA	14
Keeler	2014	KE14	26.8	3	8.3	10	186	1	filtered	NA	NA	NA	14
Keeler	2014	KE14	29.2	3	8.37	10	299	1	filtered	NA	NA	NA	14
Keeler	2014	KE14	37	3	8.22	10	1889	1	filtered	NA	NA	NA	14
Keeler	2014	KE14	20.7	3	8.01	10	32282	1	filtered	NA	NA	NA	14
Keeler	2014	KE14	19.9	3	8.18	10	13215	1	filtered	NA	NA	NA	14
Keeler	2014	KE14	44	3	8.12	10	3679	1	filtered	NA	NA	NA	14
Keeler	2014	KE14	4.6	3	7.67	10	561	1	filtered	NA	NA	NA	14
Keeler	2014	KE14	13.2	3	7.99	10	22072	1	filtered	NA	NA	NA	14
Keeler	2014	KE14	81.6	3	8	10	350	1	filtered	NA	NA	NA	14
Keeler	2014	KE14	25.1	3	7.54	10	31	1	filtered	NA	NA	NA	14
Keeler	2014	KE14	41.9	3	7.75	10	176	1	filtered	NA	NA	NA	14
Keeler	2014	KE14	38	3	7.52	10	216	1	filtered	NA	NA	NA	14
Keeler	2014	KE14	5.6	3	8.12	10	194	1	filtered	NA	NA	NA	14
Keeler	2014	KE14	25.9	3	8.27	10	22844	1	filtered	NA	NA	NA	14
Keeler	2014	KE14	3.6	3	8.12	10	16333	1	filtered	NA	NA	NA	14
Keeler	2014	KE14	5	3	8.17	10	251	1	filtered	NA	NA	NA	14
Keeler	2014	KE14	6.5	3	7.82	10	192	1	filtered	NA	NA	NA	14
Keeler	2014	KE14	23.2	3	8.21	10	155	1	filtered	NA	NA	NA	14
Keeler	2014	KE14	8.2	3	9.4	10	910	1	filtered	NA	NA	NA	14
Keeler	2014	KE14	16.1	3	8.68	10	1076	1	filtered	NA	NA	NA	14
Keeler	2014	KE14	40.1	3	8.22	10	309	1	filtered	NA	NA	NA	14
Keeler	2014	KE14	14.9	3	8.31	10	29020	1	filtered	NA	NA	NA	14
Keeler	2014	KE14	23.6	3	8.03	10	7576	1	filtered	NA	NA	NA	14
Keeler	2014	KE14	11.2	3	7.74	10	197	1	filtered	NA	NA	NA	14
Keeler	2014	KE14	82	3	8.17	10	217	1	filtered	NA	NA	NA	14
Keeler	2014	KE14	51.5	3	7.76	10	60	1	filtered	NA	NA	NA	14
Keeler	2014	KE14	13.7	3	6.25	10	17	1	filtered	NA	NA	NA	14
Keeler	2014	KE14	18.4	3	8.95	10	3254	1	filtered	NA	NA	NA	14
Keeler	2014	KE14	92.6	3	8.52	10	346	1	filtered	NA	NA	NA	14
Keeler	2014	KE14	3.2	3	5.84	10	66	1	filtered	NA	NA	NA	14
Keeler	2014	KE14	11.2	3	7.85	10	101	1	filtered	NA	NA	NA	14
Keeler	2014	KE14	51.9	3	8	10	85	1	filtered	NA	NA	NA	14
Keeler	2014	KE14	15.3	3	8.35	17	125	1	filtered	NA	NA	NA	14
Keeler	2014	KE14	14	3	7.23	17	60	1	filtered	NA	NA	NA	14
Keeler	2014	KE14	25.6	3	8.13	17	93	1	filtered	NA	NA	NA	14
Keeler	2014	KE14	6.4	3	8.4	17	42477	1	filtered	NA	NA	NA	14
Keeler	2014	KE14	19	3	7.98	17	144	1	filtered	NA	NA	NA	14
Keeler	2014	KE14	3.4	3	7.95	17	37171	1	filtered	NA	NA	NA	14
Keeler	2014	KE14	23.5	3	8.3	17	186	1	filtered	NA	NA	NA	14
Keeler	2014	KE14	15.9	3	8.37	17	299	1	filtered	NA	NA	NA	14
Keeler	2014	KE14	17.4	3	8.22	17	1889	1	filtered	NA	NA	NA	14
Keeler	2014	KE14	13.6	3	8.01	17	32282	1	filtered	NA	NA	NA	14
Keeler	2014	KE14	12.4	3	8.18	17	13215	1	filtered	NA	NA	NA	14
Keeler	2014	KE14	22.5	3	8.12	17	3679	1	filtered	NA	NA	NA	14
Keeler	2014	KE14	1.5	3	7.67	17	561	1	filtered	NA	NA	NA	14
Keeler	2014	KE14	10.2	3	7.99	17	22072	1	filtered	NA	NA	NA	14
Keeler	2014	KE14	30.1	3	8	17	350	1	filtered	NA	NA	NA	14
Keeler	2014	KE14	16.3	3	7.54	17	31	1	filtered	NA	NA	NA	14
Keeler	2014	KE14	21.8	3	7.75	17	176	1	filtered	NA	NA	NA	14
Keeler	2014	KE14	26.6	3	7.52	17	216	1	filtered	NA	NA	NA	14
Keeler	2014	KE14	3.1	3	8.12	17	194	1	filtered	NA	NA	NA	14
Keeler	2014	KE14	15.6	3	8.27	17	22844	1	filtered	NA	NA	NA	14
Keeler	2014	KE14	2.4	3	8.12	17	16333	1	filtered	NA	NA	NA	14
Keeler	2014	KE14	4	3	8.17	17	251	1	filtered	NA	NA	NA	14
Keeler	2014	KE14	2.5	3	7.82	17	192	1	filtered	NA	NA	NA	14
Keeler	2014	KE14	24.2	3	8.21	17	155	1	filtered	NA	NA	NA	14
Keeler	2014	KE14	4.7	3	9.4	17	910	1	filtered	NA	NA	NA	14
Keeler	2014	KE14	11.8	3	8.68	17	1076	1	filtered	NA	NA	NA	14
Keeler	2014	KE14	19.2	3	8.22	17	309	1	filtered	NA	NA	NA	14
Keeler	2014	KE14	5.8	3	8.31	17	29020	1	filtered	NA	NA	NA	14
Keeler	2014	KE14	17.9	3	8.03	17	7576	1	filtered	NA	NA	NA	14
Keeler	2014	KE14	6.3	3	7.74	17	197	1	filtered	NA	NA	NA	14
Keeler	2014	KE14	44.5	3	8.17	17	217	1	filtered	NA	NA	NA	14
Keeler	2014	KE14	29	3	7.76	17	60	1	filtered	NA	NA	NA	14
Keeler	2014	KE14	8.9	3	6.25	17	17	1	filtered	NA	NA	NA	14
Keeler	2014	KE14	11.2	3	8.95	17	3254	1	filtered	NA	NA	NA	14
Keeler	2014	KE14	43.1	3	8.52	17	346	1	filtered	NA	NA	NA	14
Keeler	2014	KE14	2.7	3	5.84	17	66	1	filtered	NA	NA	NA	14
Keeler	2014	KE14	6.9	3	7.85	17	101	1	filtered	NA	NA	NA	14
Keeler	2014	KE14	38	3	8	17	85	1	filtered	NA	NA	NA	14
Keeler	2014	KE14	3.3	3	8.35	28	125	1	filtered	NA	NA	NA	14
Keeler	2014	KE14	3.5	3	7.23	28	60	1	filtered	NA	NA	NA	14
Keeler	2014	KE14	4.8	3	8.13	28	93	1	filtered	NA	NA	NA	14
Keeler	2014	KE14	1.4	3	8.4	28	42477	1	filtered	NA	NA	NA	14
Keeler	2014	KE14	5.2	3	7.98	28	144	1	filtered	NA	NA	NA	14
Keeler	2014	KE14	0.8	3	7.95	28	37171	1	filtered	NA	NA	NA	14
Keeler	2014	KE14	3.1	3	8.3	28	186	1	filtered	NA	NA	NA	14
Keeler	2014	KE14	3.9	3	8.37	28	299	1	filtered	NA	NA	NA	14
Keeler	2014	KE14	6	3	8.22	28	1889	1	filtered	NA	NA	NA	14
Keeler	2014	KE14	1.4	3	8.01	28	32282	1	filtered	NA	NA	NA	14
Keeler	2014	KE14	2.7	3	8.18	28	13215	1	filtered	NA	NA	NA	14
Keeler	2014	KE14	3.8	3	8.12	28	3679	1	filtered	NA	NA	NA	14
Keeler	2014	KE14	1.2	3	7.67	28	561	1	filtered	NA	NA	NA	14
Keeler	2014	KE14	1.4	3	7.99	28	22072	1	filtered	NA	NA	NA	14
Keeler	2014	KE14	4.1	3	8	28	350	1	filtered	NA	NA	NA	14
Keeler	2014	KE14	1.8	3	7.54	28	31	1	filtered	NA	NA	NA	14
Keeler	2014	KE14	1.8	3	7.75	28	176	1	filtered	NA	NA	NA	14
Keeler	2014	KE14	3.9	3	7.52	28	216	1	filtered	NA	NA	NA	14
Keeler	2014	KE14	1.9	3	8.12	28	194	1	filtered	NA	NA	NA	14
Keeler	2014	KE14	2.9	3	8.27	28	22844	1	filtered	NA	NA	NA	14
Keeler	2014	KE14	1	3	8.12	28	16333	1	filtered	NA	NA	NA	14
Keeler	2014	KE14	3.1	3	8.17	28	251	1	filtered	NA	NA	NA	14
Keeler	2014	KE14	1.8	3	7.82	28	192	1	filtered	NA	NA	NA	14
Keeler	2014	KE14	2.7	3	8.21	28	155	1	filtered	NA	NA	NA	14
Keeler	2014	KE14	0.3	3	9.4	28	910	1	filtered	NA	NA	NA	14
Keeler	2014	KE14	0.7	3	8.68	28	1076	1	filtered	NA	NA	NA	14
Keeler	2014	KE14	4.3	3	8.22	28	309	1	filtered	NA	NA	NA	14
Keeler	2014	KE14	1	3	8.31	28	29020	1	filtered	NA	NA	NA	14
Keeler	2014	KE14	1.3	3	8.03	28	7576	1	filtered	NA	NA	NA	14
Keeler	2014	KE14	4.5	3	7.74	28	197	1	filtered	NA	NA	NA	14
Keeler	2014	KE14	4.9	3	8.17	28	217	1	filtered	NA	NA	NA	14
Keeler	2014	KE14	5.5	3	7.76	28	60	1	filtered	NA	NA	NA	14
Keeler	2014	KE14	6.7	3	6.25	28	17	1	filtered	NA	NA	NA	14
Keeler	2014	KE14	4.6	3	8.95	28	3254	1	filtered	NA	NA	NA	14
Keeler	2014	KE14	3	3	8.52	28	346	1	filtered	NA	NA	NA	14
Keeler	2014	KE14	0.3	3	5.84	28	66	1	filtered	NA	NA	NA	14
Keeler	2014	KE14	2.6	3	7.85	28	101	1	filtered	NA	NA	NA	14
Keeler	2014	KE14	5.4	3	8	28	85	1	filtered	NA	NA	NA	14
Keeler	2014	KE14	19.6	4	8.35	10	125	1	filtered	NA	NA	NA	14
Keeler	2014	KE14	21	4	7.23	10	60	1	filtered	NA	NA	NA	14
Keeler	2014	KE14	54.8	4	8.13	10	93	1	filtered	NA	NA	NA	14
Keeler	2014	KE14	8.6	4	8.4	10	42477	1	filtered	NA	NA	NA	14
Keeler	2014	KE14	11.2	4	7.98	10	144	1	filtered	NA	NA	NA	14
Keeler	2014	KE14	6.5	4	7.95	10	37171	1	filtered	NA	NA	NA	14
Keeler	2014	KE14	25.2	4	8.3	10	186	1	filtered	NA	NA	NA	14
Keeler	2014	KE14	25.3	4	8.37	10	299	1	filtered	NA	NA	NA	14
Keeler	2014	KE14	44	4	8.22	10	1889	1	filtered	NA	NA	NA	14
Keeler	2014	KE14	18.7	4	8.01	10	32282	1	filtered	NA	NA	NA	14
Keeler	2014	KE14	19.3	4	8.18	10	13215	1	filtered	NA	NA	NA	14
Keeler	2014	KE14	45	4	8.12	10	3679	1	filtered	NA	NA	NA	14
Keeler	2014	KE14	7.4	4	7.67	10	561	1	filtered	NA	NA	NA	14
Keeler	2014	KE14	15.3	4	7.99	10	22072	1	filtered	NA	NA	NA	14
Keeler	2014	KE14	69.1	4	8	10	350	1	filtered	NA	NA	NA	14
Keeler	2014	KE14	27.6	4	7.54	10	31	1	filtered	NA	NA	NA	14
Keeler	2014	KE14	28.8	4	7.75	10	176	1	filtered	NA	NA	NA	14
Keeler	2014	KE14	38.8	4	7.52	10	216	1	filtered	NA	NA	NA	14
Keeler	2014	KE14	5.9	4	8.12	10	194	1	filtered	NA	NA	NA	14
Keeler	2014	KE14	22.5	4	8.27	10	22844	1	filtered	NA	NA	NA	14
Keeler	2014	KE14	4.6	4	8.12	10	16333	1	filtered	NA	NA	NA	14
Keeler	2014	KE14	4.2	4	8.17	10	251	1	filtered	NA	NA	NA	14
Keeler	2014	KE14	5.1	4	7.82	10	192	1	filtered	NA	NA	NA	14
Keeler	2014	KE14	22	4	8.21	10	155	1	filtered	NA	NA	NA	14
Keeler	2014	KE14	5.4	4	9.4	10	910	1	filtered	NA	NA	NA	14
Keeler	2014	KE14	22.3	4	8.68	10	1076	1	filtered	NA	NA	NA	14
Keeler	2014	KE14	29.7	4	8.22	10	309	1	filtered	NA	NA	NA	14
Keeler	2014	KE14	13.8	4	8.31	10	29020	1	filtered	NA	NA	NA	14
Keeler	2014	KE14	15.4	4	8.03	10	7576	1	filtered	NA	NA	NA	14
Keeler	2014	KE14	4.4	4	7.74	10	197	1	filtered	NA	NA	NA	14
Keeler	2014	KE14	86.2	4	8.17	10	217	1	filtered	NA	NA	NA	14
Keeler	2014	KE14	46.3	4	7.76	10	60	1	filtered	NA	NA	NA	14
Keeler	2014	KE14	16.9	4	6.25	10	17	1	filtered	NA	NA	NA	14
Keeler	2014	KE14	22.9	4	8.95	10	3254	1	filtered	NA	NA	NA	14
Keeler	2014	KE14	86.2	4	8.52	10	346	1	filtered	NA	NA	NA	14
Keeler	2014	KE14	1	4	5.84	10	66	1	filtered	NA	NA	NA	14
Keeler	2014	KE14	9.7	4	7.85	10	101	1	filtered	NA	NA	NA	14
Keeler	2014	KE14	50	4	8	10	85	1	filtered	NA	NA	NA	14
Keeler	2014	KE14	21.1	4	8.35	17	125	1	filtered	NA	NA	NA	14
Keeler	2014	KE14	15.4	4	7.23	17	60	1	filtered	NA	NA	NA	14
Keeler	2014	KE14	31	4	8.13	17	93	1	filtered	NA	NA	NA	14
Keeler	2014	KE14	4.2	4	8.4	17	42477	1	filtered	NA	NA	NA	14
Keeler	2014	KE14	15	4	7.98	17	144	1	filtered	NA	NA	NA	14
Keeler	2014	KE14	1.9	4	7.95	17	37171	1	filtered	NA	NA	NA	14
Keeler	2014	KE14	26.7	4	8.3	17	186	1	filtered	NA	NA	NA	14
Keeler	2014	KE14	17.5	4	8.37	17	299	1	filtered	NA	NA	NA	14
Keeler	2014	KE14	17.1	4	8.22	17	1889	1	filtered	NA	NA	NA	14
Keeler	2014	KE14	9.7	4	8.01	17	32282	1	filtered	NA	NA	NA	14
Keeler	2014	KE14	8	4	8.18	17	13215	1	filtered	NA	NA	NA	14
Keeler	2014	KE14	29.1	4	8.12	17	3679	1	filtered	NA	NA	NA	14
Keeler	2014	KE14	2.4	4	7.67	17	561	1	filtered	NA	NA	NA	14
Keeler	2014	KE14	8.3	4	7.99	17	22072	1	filtered	NA	NA	NA	14
Keeler	2014	KE14	32.7	4	8	17	350	1	filtered	NA	NA	NA	14
Keeler	2014	KE14	25.6	4	7.54	17	31	1	filtered	NA	NA	NA	14
Keeler	2014	KE14	25.2	4	7.75	17	176	1	filtered	NA	NA	NA	14
Keeler	2014	KE14	27.6	4	7.52	17	216	1	filtered	NA	NA	NA	14
Keeler	2014	KE14	1.7	4	8.12	17	194	1	filtered	NA	NA	NA	14
Keeler	2014	KE14	18.1	4	8.27	17	22844	1	filtered	NA	NA	NA	14
Keeler	2014	KE14	4.1	4	8.12	17	16333	1	filtered	NA	NA	NA	14
Keeler	2014	KE14	5.4	4	8.17	17	251	1	filtered	NA	NA	NA	14
Keeler	2014	KE14	2.1	4	7.82	17	192	1	filtered	NA	NA	NA	14
Keeler	2014	KE14	18.8	4	8.21	17	155	1	filtered	NA	NA	NA	14
Keeler	2014	KE14	4.2	4	9.4	17	910	1	filtered	NA	NA	NA	14
Keeler	2014	KE14	14.4	4	8.68	17	1076	1	filtered	NA	NA	NA	14
Keeler	2014	KE14	17.8	4	8.22	17	309	1	filtered	NA	NA	NA	14
Keeler	2014	KE14	4.8	4	8.31	17	29020	1	filtered	NA	NA	NA	14
Keeler	2014	KE14	15.2	4	8.03	17	7576	1	filtered	NA	NA	NA	14
Keeler	2014	KE14	2.1	4	7.74	17	197	1	filtered	NA	NA	NA	14
Keeler	2014	KE14	49.2	4	8.17	17	217	1	filtered	NA	NA	NA	14
Keeler	2014	KE14	37.8	4	7.76	17	60	1	filtered	NA	NA	NA	14
Keeler	2014	KE14	7.2	4	6.25	17	17	1	filtered	NA	NA	NA	14
Keeler	2014	KE14	11.4	4	8.95	17	3254	1	filtered	NA	NA	NA	14
Keeler	2014	KE14	49.3	4	8.52	17	346	1	filtered	NA	NA	NA	14
Keeler	2014	KE14	0.9	4	5.84	17	66	1	filtered	NA	NA	NA	14
Keeler	2014	KE14	6.7	4	7.85	17	101	1	filtered	NA	NA	NA	14
Keeler	2014	KE14	46.4	4	8	17	85	1	filtered	NA	NA	NA	14
Keeler	2014	KE14	1.8	4	8.35	28	125	1	filtered	NA	NA	NA	14
Keeler	2014	KE14	2.1	4	7.23	28	60	1	filtered	NA	NA	NA	14
Keeler	2014	KE14	3.4	4	8.13	28	93	1	filtered	NA	NA	NA	14
Keeler	2014	KE14	0.8	4	8.4	28	42477	1	filtered	NA	NA	NA	14
Keeler	2014	KE14	4.8	4	7.98	28	144	1	filtered	NA	NA	NA	14
Keeler	2014	KE14	0.5	4	7.95	28	37171	1	filtered	NA	NA	NA	14
Keeler	2014	KE14	3.6	4	8.3	28	186	1	filtered	NA	NA	NA	14
Keeler	2014	KE14	3.2	4	8.37	28	299	1	filtered	NA	NA	NA	14
Keeler	2014	KE14	6.3	4	8.22	28	1889	1	filtered	NA	NA	NA	14
Keeler	2014	KE14	0.8	4	8.01	28	32282	1	filtered	NA	NA	NA	14
Keeler	2014	KE14	1.9	4	8.18	28	13215	1	filtered	NA	NA	NA	14
Keeler	2014	KE14	7.2	4	8.12	28	3679	1	filtered	NA	NA	NA	14
Keeler	2014	KE14	2.2	4	7.67	28	561	1	filtered	NA	NA	NA	14
Keeler	2014	KE14	1.3	4	7.99	28	22072	1	filtered	NA	NA	NA	14
Keeler	2014	KE14	3.1	4	8	28	350	1	filtered	NA	NA	NA	14
Keeler	2014	KE14	4.1	4	7.54	28	31	1	filtered	NA	NA	NA	14
Keeler	2014	KE14	0.7	4	7.75	28	176	1	filtered	NA	NA	NA	14
Keeler	2014	KE14	4	4	7.52	28	216	1	filtered	NA	NA	NA	14
Keeler	2014	KE14	1.4	4	8.12	28	194	1	filtered	NA	NA	NA	14
Keeler	2014	KE14	2.8	4	8.27	28	22844	1	filtered	NA	NA	NA	14
Keeler	2014	KE14	0.4	4	8.12	28	16333	1	filtered	NA	NA	NA	14
Keeler	2014	KE14	2.1	4	8.17	28	251	1	filtered	NA	NA	NA	14
Keeler	2014	KE14	1.7	4	7.82	28	192	1	filtered	NA	NA	NA	14
Keeler	2014	KE14	2.5	4	8.21	28	155	1	filtered	NA	NA	NA	14
Keeler	2014	KE14	0.3	4	9.4	28	910	1	filtered	NA	NA	NA	14
Keeler	2014	KE14	0.5	4	8.68	28	1076	1	filtered	NA	NA	NA	14
Keeler	2014	KE14	3	4	8.22	28	309	1	filtered	NA	NA	NA	14
Keeler	2014	KE14	0.9	4	8.31	28	29020	1	filtered	NA	NA	NA	14
Keeler	2014	KE14	1.6	4	8.03	28	7576	1	filtered	NA	NA	NA	14
Keeler	2014	KE14	2.8	4	7.74	28	197	1	filtered	NA	NA	NA	14
Keeler	2014	KE14	2.6	4	8.17	28	217	1	filtered	NA	NA	NA	14
Keeler	2014	KE14	3.5	4	7.76	28	60	1	filtered	NA	NA	NA	14
Keeler	2014	KE14	6.5	4	6.25	28	17	1	filtered	NA	NA	NA	14
Keeler	2014	KE14	2.7	4	8.95	28	3254	1	filtered	NA	NA	NA	14
Keeler	2014	KE14	3.6	4	8.52	28	346	1	filtered	NA	NA	NA	14
Keeler	2014	KE14	0.3	4	5.84	28	66	1	filtered	NA	NA	NA	14
Keeler	2014	KE14	3.2	4	7.85	28	101	1	filtered	NA	NA	NA	14
Keeler	2014	KE14	3.3	4	8	28	85	1	filtered	NA	NA	NA	14
Keeler	2014	KE14	4.3	8	8.35	10	125	1	filtered	NA	NA	NA	14
Keeler	2014	KE14	18.2	8	7.23	10	60	1	filtered	NA	NA	NA	14
Keeler	2014	KE14	71	8	8.13	10	93	1	filtered	NA	NA	NA	14
Keeler	2014	KE14	8.7	8	8.4	10	42477	1	filtered	NA	NA	NA	14
Keeler	2014	KE14	11.2	8	7.98	10	144	1	filtered	NA	NA	NA	14
Keeler	2014	KE14	3.8	8	7.95	10	37171	1	filtered	NA	NA	NA	14
Keeler	2014	KE14	20.9	8	8.3	10	186	1	filtered	NA	NA	NA	14
Keeler	2014	KE14	7.2	8	8.37	10	299	1	filtered	NA	NA	NA	14
Keeler	2014	KE14	37.3	8	8.22	10	1889	1	filtered	NA	NA	NA	14
Keeler	2014	KE14	17.1	8	8.01	10	32282	1	filtered	NA	NA	NA	14
Keeler	2014	KE14	15.5	8	8.18	10	13215	1	filtered	NA	NA	NA	14
Keeler	2014	KE14	26.5	8	8.12	10	3679	1	filtered	NA	NA	NA	14
Keeler	2014	KE14	5.1	8	7.67	10	561	1	filtered	NA	NA	NA	14
Keeler	2014	KE14	5	8	7.99	10	22072	1	filtered	NA	NA	NA	14
Keeler	2014	KE14	48.4	8	8	10	350	1	filtered	NA	NA	NA	14
Keeler	2014	KE14	8.5	8	7.54	10	31	1	filtered	NA	NA	NA	14
Keeler	2014	KE14	9.2	8	7.75	10	176	1	filtered	NA	NA	NA	14
Keeler	2014	KE14	35.7	8	7.52	10	216	1	filtered	NA	NA	NA	14
Keeler	2014	KE14	4.2	8	8.12	10	194	1	filtered	NA	NA	NA	14
Keeler	2014	KE14	36.4	8	8.27	10	22844	1	filtered	NA	NA	NA	14
Keeler	2014	KE14	4.8	8	8.12	10	16333	1	filtered	NA	NA	NA	14
Keeler	2014	KE14	6.4	8	8.17	10	251	1	filtered	NA	NA	NA	14
Keeler	2014	KE14	7.5	8	7.82	10	192	1	filtered	NA	NA	NA	14
Keeler	2014	KE14	26.4	8	8.21	10	155	1	filtered	NA	NA	NA	14
Keeler	2014	KE14	5.2	8	9.4	10	910	1	filtered	NA	NA	NA	14
Keeler	2014	KE14	17.9	8	8.68	10	1076	1	filtered	NA	NA	NA	14
Keeler	2014	KE14	24.7	8	8.22	10	309	1	filtered	NA	NA	NA	14
Keeler	2014	KE14	14.3	8	8.31	10	29020	1	filtered	NA	NA	NA	14
Keeler	2014	KE14	12	8	8.03	10	7576	1	filtered	NA	NA	NA	14
Keeler	2014	KE14	3.9	8	7.74	10	197	1	filtered	NA	NA	NA	14
Keeler	2014	KE14	46.6	8	8.17	10	217	1	filtered	NA	NA	NA	14
Keeler	2014	KE14	3.9	8	7.76	10	60	1	filtered	NA	NA	NA	14
Keeler	2014	KE14	8.9	8	6.25	10	17	1	filtered	NA	NA	NA	14
Keeler	2014	KE14	22.1	8	8.95	10	3254	1	filtered	NA	NA	NA	14
Keeler	2014	KE14	20.3	8	8.52	10	346	1	filtered	NA	NA	NA	14
Keeler	2014	KE14	0.5	8	5.84	10	66	1	filtered	NA	NA	NA	14
Keeler	2014	KE14	9.7	8	7.85	10	101	1	filtered	NA	NA	NA	14
Keeler	2014	KE14	14.3	8	8	10	85	1	filtered	NA	NA	NA	14
Keeler	2014	KE14	1.7	8	8.35	17	125	1	filtered	NA	NA	NA	14
Keeler	2014	KE14	15.2	8	7.23	17	60	1	filtered	NA	NA	NA	14
Keeler	2014	KE14	38.8	8	8.13	17	93	1	filtered	NA	NA	NA	14
Keeler	2014	KE14	5.8	8	8.4	17	42477	1	filtered	NA	NA	NA	14
Keeler	2014	KE14	6.6	8	7.98	17	144	1	filtered	NA	NA	NA	14
Keeler	2014	KE14	1.6	8	7.95	17	37171	1	filtered	NA	NA	NA	14
Keeler	2014	KE14	24.9	8	8.3	17	186	1	filtered	NA	NA	NA	14
Keeler	2014	KE14	2.4	8	8.37	17	299	1	filtered	NA	NA	NA	14
Keeler	2014	KE14	15.2	8	8.22	17	1889	1	filtered	NA	NA	NA	14
Keeler	2014	KE14	6.3	8	8.01	17	32282	1	filtered	NA	NA	NA	14
Keeler	2014	KE14	5.3	8	8.18	17	13215	1	filtered	NA	NA	NA	14
Keeler	2014	KE14	16.1	8	8.12	17	3679	1	filtered	NA	NA	NA	14
Keeler	2014	KE14	2	8	7.67	17	561	1	filtered	NA	NA	NA	14
Keeler	2014	KE14	3.4	8	7.99	17	22072	1	filtered	NA	NA	NA	14
Keeler	2014	KE14	20.1	8	8	17	350	1	filtered	NA	NA	NA	14
Keeler	2014	KE14	12.5	8	7.54	17	31	1	filtered	NA	NA	NA	14
Keeler	2014	KE14	9	8	7.75	17	176	1	filtered	NA	NA	NA	14
Keeler	2014	KE14	27	8	7.52	17	216	1	filtered	NA	NA	NA	14
Keeler	2014	KE14	1.4	8	8.12	17	194	1	filtered	NA	NA	NA	14
Keeler	2014	KE14	25.9	8	8.27	17	22844	1	filtered	NA	NA	NA	14
Keeler	2014	KE14	3.6	8	8.12	17	16333	1	filtered	NA	NA	NA	14
Keeler	2014	KE14	4	8	8.17	17	251	1	filtered	NA	NA	NA	14
Keeler	2014	KE14	1.5	8	7.82	17	192	1	filtered	NA	NA	NA	14
Keeler	2014	KE14	22.5	8	8.21	17	155	1	filtered	NA	NA	NA	14
Keeler	2014	KE14	4.1	8	9.4	17	910	1	filtered	NA	NA	NA	14
Keeler	2014	KE14	9.7	8	8.68	17	1076	1	filtered	NA	NA	NA	14
Keeler	2014	KE14	18.9	8	8.22	17	309	1	filtered	NA	NA	NA	14
Keeler	2014	KE14	6.1	8	8.31	17	29020	1	filtered	NA	NA	NA	14
Keeler	2014	KE14	14.7	8	8.03	17	7576	1	filtered	NA	NA	NA	14
Keeler	2014	KE14	1.3	8	7.74	17	197	1	filtered	NA	NA	NA	14
Keeler	2014	KE14	12.4	8	8.17	17	217	1	filtered	NA	NA	NA	14
Keeler	2014	KE14	4.1	8	7.76	17	60	1	filtered	NA	NA	NA	14
Keeler	2014	KE14	5.1	8	6.25	17	17	1	filtered	NA	NA	NA	14
Keeler	2014	KE14	8.8	8	8.95	17	3254	1	filtered	NA	NA	NA	14
Keeler	2014	KE14	11.8	8	8.52	17	346	1	filtered	NA	NA	NA	14
Keeler	2014	KE14	0.4	8	5.84	17	66	1	filtered	NA	NA	NA	14
Keeler	2014	KE14	7.4	8	7.85	17	101	1	filtered	NA	NA	NA	14
Keeler	2014	KE14	4	8	8	17	85	1	filtered	NA	NA	NA	14
Keeler	2014	KE14	2.5	8	8.35	28	125	1	filtered	NA	NA	NA	14
Keeler	2014	KE14	1.8	8	7.23	28	60	1	filtered	NA	NA	NA	14
Keeler	2014	KE14	3.9	8	8.13	28	93	1	filtered	NA	NA	NA	14
Keeler	2014	KE14	1	8	8.4	28	42477	1	filtered	NA	NA	NA	14
Keeler	2014	KE14	2.8	8	7.98	28	144	1	filtered	NA	NA	NA	14
Keeler	2014	KE14	0.7	8	7.95	28	37171	1	filtered	NA	NA	NA	14
Keeler	2014	KE14	33	8	8.3	28	186	1	filtered	NA	NA	NA	14
Keeler	2014	KE14	1	8	8.37	28	299	1	filtered	NA	NA	NA	14
Keeler	2014	KE14	2.7	8	8.22	28	1889	1	filtered	NA	NA	NA	14
Keeler	2014	KE14	0.9	8	8.01	28	32282	1	filtered	NA	NA	NA	14
Keeler	2014	KE14	1.3	8	8.18	28	13215	1	filtered	NA	NA	NA	14
Keeler	2014	KE14	4.2	8	8.12	28	3679	1	filtered	NA	NA	NA	14
Keeler	2014	KE14	1.2	8	7.67	28	561	1	filtered	NA	NA	NA	14
Keeler	2014	KE14	1.5	8	7.99	28	22072	1	filtered	NA	NA	NA	14
Keeler	2014	KE14	2.2	8	8	28	350	1	filtered	NA	NA	NA	14
Keeler	2014	KE14	2.2	8	7.54	28	31	1	filtered	NA	NA	NA	14
Keeler	2014	KE14	0.5	8	7.75	28	176	1	filtered	NA	NA	NA	14
Keeler	2014	KE14	3.7	8	7.52	28	216	1	filtered	NA	NA	NA	14
Keeler	2014	KE14	1.6	8	8.12	28	194	1	filtered	NA	NA	NA	14
Keeler	2014	KE14	2.1	8	8.27	28	22844	1	filtered	NA	NA	NA	14
Keeler	2014	KE14	0.4	8	8.12	28	16333	1	filtered	NA	NA	NA	14
Keeler	2014	KE14	1.8	8	8.17	28	251	1	filtered	NA	NA	NA	14
Keeler	2014	KE14	1.4	8	7.82	28	192	1	filtered	NA	NA	NA	14
Keeler	2014	KE14	1.9	8	8.21	28	155	1	filtered	NA	NA	NA	14
Keeler	2014	KE14	0.4	8	9.4	28	910	1	filtered	NA	NA	NA	14
Keeler	2014	KE14	0.4	8	8.68	28	1076	1	filtered	NA	NA	NA	14
Keeler	2014	KE14	1.6	8	8.22	28	309	1	filtered	NA	NA	NA	14
Keeler	2014	KE14	1.5	8	8.31	28	29020	1	filtered	NA	NA	NA	14
Keeler	2014	KE14	1.1	8	8.03	28	7576	1	filtered	NA	NA	NA	14
Keeler	2014	KE14	2.4	8	7.74	28	197	1	filtered	NA	NA	NA	14
Keeler	2014	KE14	2.5	8	8.17	28	217	1	filtered	NA	NA	NA	14
Keeler	2014	KE14	1.7	8	7.76	28	60	1	filtered	NA	NA	NA	14
Keeler	2014	KE14	4.3	8	6.25	28	17	1	filtered	NA	NA	NA	14
Keeler	2014	KE14	3.2	8	8.95	28	3254	1	filtered	NA	NA	NA	14
Keeler	2014	KE14	2.9	8	8.52	28	346	1	filtered	NA	NA	NA	14
Keeler	2014	KE14	0.2	8	5.84	28	66	1	filtered	NA	NA	NA	14
Keeler	2014	KE14	2.1	8	7.85	28	101	1	filtered	NA	NA	NA	14
Keeler	2014	KE14	5.6	8	8	28	85	1	filtered	NA	NA	NA	14
Terregino	2009	TE09	1.847472657	7	NA	37	NA	0	NA	-0.54128	6.10168	0.9907	39
Terregino	2009	TE09	2.835190383	7	NA	37	NA	0	NA	-0.35271	7.09478	0.9877	54
Shoham	2012	SH12	1829.08	5	7.1	-20	0	1	unfiltered	-0.003108	6.68477	0.1244	13
Shoham	2012	SH12	4610.98	7	7.1	-20	0	1	unfiltered	-0.001315	7.06344	0.03208	13
Shoham	2012	SH12	2678.86	5	7.1	-30	0	1	unfiltered	-0.001926	6.159492	0.08807	13
Shoham	2012	SH12	2517.1	7	7.1	-30	0	1	unfiltered	-0.002455	7.179487	0.1314	13
Shoham	2012	SH12	1553.99	5	7.93	-20	9000	1	unfiltered	-0.003543	6.505804	0.1612	13
Shoham	2012	SH12	3481.73	7	7.93	-20	9000	1	unfiltered	-0.001679	6.845819	0.04936	13
Shoham	2012	SH12	839.87	5	7.93	-30	9000	1	unfiltered	-0.005019	5.215324	0.212	13
Shoham	2012	SH12	965.87	7	7.93	-30	9000	1	unfiltered	-0.004826	5.661291	0.1906	13
Shoham	2012	SH12	1467.79	5	8.4	-20	0	1	unfiltered	-0.003799	6.576139	0.1931	13
Shoham	2012	SH12	2794.16	7	8.4	-20	0	1	unfiltered	-0.002178	7.085688	0.086	13
Shoham	2012	SH12	897.49	5	8.4	-30	0	1	unfiltered	-0.005717	6.130977	0.3154	13
Shoham	2012	SH12	959.61	7	8.4	-30	0	1	unfiltered	-0.005988	6.746161	0.3942	13
Zarkov	2013	ZA13	1.29	6	NA	15	NA	0	NA	-1.9978	3.5836	0.8847	3
Zarkov	2013	ZA13	0.75	6	NA	15	NA	0	NA	-4	4	NA	3
Zarkov	2013	ZA13	11.71	6	NA	4	NA	0	NA	-0.23986	3.80914	0.9368	9
Zarkov	2013	ZA13	6.54	6	NA	15	NA	0	NA	-0.4904	4.2067	0.9763	9
Zarkov	2013	ZA13	2.63	6	NA	22	NA	0	NA	-0.9849	3.5894	0.9223	9
Mihai	2011	MI11	3.8	5	7.4	6	231	1	unfiltered	-0.26325	3.94872	0.726	2
Mihai	2011	MI11	2.7	5	8.02	6	621	1	unfiltered	-0.37009	4.75385	0.9596	2
Mihai	2011	MI11	3.87	5	7.6	6	16208	1	unfiltered	-0.25812	3.67179	0.8387	2
Mihai	2011	MI11	5.65	5	7.4	22	231	1	unfiltered	-0.17707	3.54937	0.928	2
Mihai	2011	MI11	4.71	5	8.02	22	621	1	unfiltered	-0.2122	4.4084	0.9792	2
Mihai	2011	MI11	6.8	5	7.6	22	16208	1	unfiltered	-0.14709	3.45372	0.7842	2
Mihai	2011	MI11	5.84	5	7.4	35	231	1	unfiltered	-0.17109	3.31631	0.8682	2
Mihai	2011	MI11	4.93	5	8.02	35	621	1	unfiltered	-0.2028	4.454	0.9227	2
Mihai	2011	MI11	5.78	5	7.6	35	16208	1	unfiltered	-0.1731	3.1418	0.9397	2
Guan	2009	GU09	0.0125	6	9	55	NA	1	unfiltered	NA	NA	NA	2
Guan	2009	GU09	0.0375	6	9	45	NA	1	unfiltered	NA	NA	NA	2
Guan	2009	GU09	0.2625	6	9	35	NA	1	unfiltered	NA	NA	NA	2
Guan	2009	GU09	0.904166667	6	9	25	NA	1	unfiltered	NA	NA	NA	2
Guan	2009	GU09	0.0125	6	7	55	NA	1	unfiltered	NA	NA	NA	2
Guan	2009	GU09	0.025	6	7	45	NA	1	unfiltered	NA	NA	NA	2
Guan	2009	GU09	0.979166667	6	7	35	NA	1	unfiltered	NA	NA	NA	2
Guan	2009	GU09	3.204166667	6	7	25	NA	1	unfiltered	NA	NA	NA	2
